# Supplementary material for: Temporal and Spatial Gene Expression Profile of Stroke Recovery Genes in Mice
Source: Genes (Basel). 2023 Feb 9;14(2):454. doi: 10.3390/genes14020454 (PMC9956317; doi:10.3390/genes14020454)
Supplement: Supplementary file 1 [file genes-14-00454-s001.zip]

Archive with 1 entries (1 files):
- genes-2157823-supplementary.pdf
